# Supplementary material for: Revision of the genus Parasapyga Turner (Hymenoptera, Sapygidae), with the description of two new species
Source: Zookeys. 2014 Jan 13;(369):61–77. doi: 10.3897/zookeys.369.6691 (PMC3904120; doi:10.3897/zookeys.369.6691)
Supplement: XML Treatment for Parasapyga [file zookeys.369.6691-treatment1.xml]

<!DOCTYPE tp:taxon-treatment
  PUBLIC "-//TaxonX//DTD Taxonomic Treatment Publishing DTD v0 20100105//EN" "tax-treatment-NSO.dtd">
<tp:taxon-treatment xmlns:tp="http://www.plazi.org/taxpub"><tp:treatment-meta><mixed-citation publication-type="journal"><person-group><name><surname>van Achterberg</surname><given-names>Cornelis</given-names></name></person-group><article-title>Revision of the genus <italic>Parasapyga</italic> Turner (Hymenoptera, Sapygidae), with the description of two new species</article-title><source>Zookeys</source><day>13</day><month>1</month><year>2014</year><volume>2014</volume><issue>369</issue><fpage>61</fpage><lpage>77</lpage><pub-id pub-id-type="doi">10.3897/zookeys.369.6691</pub-id></mixed-citation></tp:treatment-meta><tp:nomenclature><tp:taxon-name>
                        <tp:taxon-name-part taxon-name-part-type="genus">Parasapyga</tp:taxon-name-part>
                        <object-id xmlns:xlink="http://www.w3.org/1999/xlink" xlink:type="simple">http://species-id.net/wiki/Parasapyga</object-id>
                    </tp:taxon-name><tp:taxon-authority>Turner, 1910</tp:taxon-authority><xref ref-type="fig" rid="F1">Figs 1</xref><xref ref-type="fig" rid="F9">–43</xref><tp:nomenclature-citation-list><tp:nomenclature-citation><tp:taxon-name>Parasapyga</tp:taxon-name><comment><xref ref-type="bibr" rid="B10">Turner 1910</xref>: 405; van der <xref ref-type="bibr" rid="B11">Vecht 1940</xref>: 45; <xref ref-type="bibr" rid="B7">Kurzenko 1996</xref>: 90. Type species (by monotypy): <italic><tp:taxon-name>Parasapyga moelleri</tp:taxon-name></italic> Turner, 1910.</comment></tp:nomenclature-citation></tp:nomenclature-citation-list></tp:nomenclature><tp:treatment-sec sec-type="Diagnosis"><title>Diagnosis.</title><p>Clypeus extending dorsally to the frontal shelf anteriorly, resulting in absence of face medially (<xref ref-type="fig" rid="F3">Figs 9</xref>, <xref ref-type="fig" rid="F9">41</xref>); inner orbit of eye without callus or welt (<xref ref-type="fig" rid="F9">Figs 41</xref>, <xref ref-type="fig" rid="F9">42</xref>); ocelli medium-sized (<xref ref-type="fig" rid="F3">Figs 10</xref>, <xref ref-type="fig" rid="F9">42</xref>); outer side of eye evenly convex medially (<xref ref-type="fig" rid="F9">Fig. 41-43</xref>); occipital carina absent; length of malar space about half apical width of scapus <!--PageBreak-->(<xref ref-type="fig" rid="F3">Fig. 9</xref>); entire propodeum densely and rather coarsely reticulate-rugose (<xref ref-type="fig" rid="F3">Figs 5</xref>, <xref ref-type="fig" rid="F7">26</xref>, <xref ref-type="fig" rid="F9">36</xref>); third submarginal cell of fore wing anteriorly distinctly narrower than posteriorly and vein 2r-m distinctly sinuate (<xref ref-type="fig" rid="F3">Figs 4</xref>, <xref ref-type="fig" rid="F7">25</xref>, <xref ref-type="fig" rid="F9">35</xref>); vein cu-a of fore wing interstitial and inclivous (<xref ref-type="fig" rid="F3">Figs 4</xref>, <xref ref-type="fig" rid="F7">25</xref>); hind coxa without longitudinal carina dorsally (<xref ref-type="fig" rid="F8">Fig. 34</xref>); hypopygium of female evenly convex ventrally. Males unknown.</p><fig id="F4" position="float" orientation="portrait"><label>Figures 13–14.</label><caption><p><italic><tp:taxon-name>Parasapyga moelleri</tp:taxon-name></italic> Turner, holotype, female. <bold>13</bold> habitus dorsal <bold>14</bold> habitus lateral.</p></caption><graphic xmlns:xlink="http://www.w3.org/1999/xlink" xlink:href="ZooKeys-369-061-g004.jpg" position="float" orientation="portrait" xlink:type="simple"/></fig><fig id="F5" position="float" orientation="portrait"><label>Figures 15–22.</label><caption><p><italic><tp:taxon-name>Parasapyga moelleri</tp:taxon-name></italic> Turner, holotype, female. <bold>15</bold> wings <bold>16</bold> mesosoma dorsal <bold>17</bold> mesosoma lateral <bold>18</bold> antenna lateral <bold>19</bold> hind leg lateral <bold>20</bold> head anterior <bold>21</bold> head dorsal <bold>22</bold> head lateral.</p></caption><graphic xmlns:xlink="http://www.w3.org/1999/xlink" xlink:href="ZooKeys-369-061-g005.jpg" position="float" orientation="portrait" xlink:type="simple"/></fig><fig id="F6" position="float" orientation="portrait"><label>Figures 23–24.</label><caption><p><italic><tp:taxon-name>Parasapyga walshae</tp:taxon-name></italic> van der Vecht, holotype, female. <bold>23</bold> habitus dorsal <bold>24</bold> habitus lateral.</p></caption><graphic xmlns:xlink="http://www.w3.org/1999/xlink" xlink:href="ZooKeys-369-061-g006.jpg" position="float" orientation="portrait" xlink:type="simple"/></fig><fig id="F7" position="float" orientation="portrait"><label>Figures 25–32.</label><caption><p><italic><tp:taxon-name>Parasapyga walshae</tp:taxon-name></italic> van der Vecht, holotype, female. <bold>25</bold> wings <bold>26</bold> mesosoma dorsal <bold>27</bold> mesosoma lateral <bold>28</bold> antenna lateral <bold>29</bold> hind leg lateral <bold>30</bold> head anterior <bold>31</bold> head dorsal <bold>32</bold> head lateral.</p></caption><graphic xmlns:xlink="http://www.w3.org/1999/xlink" xlink:href="ZooKeys-369-061-g007.jpg" position="float" orientation="portrait" xlink:type="simple"/></fig><fig id="F8" position="float" orientation="portrait"><label>Figures 33–34.</label><caption><p><italic><tp:taxon-name>Parasapyga yvonnae</tp:taxon-name></italic> sp. n., holotype, female. <bold>33</bold> habitus dorsal <bold>34</bold> habitus lateral.</p></caption><graphic xmlns:xlink="http://www.w3.org/1999/xlink" xlink:href="ZooKeys-369-061-g008.jpg" position="float" orientation="portrait" xlink:type="simple"/></fig><fig id="F9" position="float" orientation="portrait"><label>Figures 35–43.</label><caption><p><italic><tp:taxon-name>Parasapyga yvonnae</tp:taxon-name></italic> sp. n., holotype, female. <bold>35</bold> wings <bold>36</bold> mesosoma dorsal <bold>37</bold> mesosoma lateral <bold>38</bold> antenna lateral <bold>39</bold> hind leg lateral <bold>40</bold> apex of ovipositor lateral <bold>41</bold> head anterior <bold>42</bold> head dorsal <bold>43</bold> head lateral.</p></caption><graphic xmlns:xlink="http://www.w3.org/1999/xlink" xlink:href="ZooKeys-369-061-g009.jpg" position="float" orientation="portrait" xlink:type="simple"/></fig></tp:treatment-sec><tp:treatment-sec sec-type="Biology"><title>Biology.</title><p>Unknown.</p></tp:treatment-sec><tp:treatment-sec sec-type="Distribution"><title>Distribution.</title><p>Oriental (four species).</p></tp:treatment-sec><tp:treatment-sec sec-type="Key to species of the genus Parasapyga Turner"><title>Key to species of the genus <italic><tp:taxon-name>Parasapyga</tp:taxon-name></italic> Turner</title><table-wrap content-type="key" position="anchor" orientation="portrait"><table><tbody><tr><td rowspan="1" colspan="1">1</td><td rowspan="1" colspan="1">Clypeus with narrow anchor-shaped black patch medially (<xref ref-type="fig" rid="F9">Fig. 41</xref>); ovipositor with rather widely separated serrations (<xref ref-type="fig" rid="F9">Fig. 40</xref>); metasoma rather slender in dorsal view (<xref ref-type="fig" rid="F8">Fig. 33</xref>); first discal cell of fore wing subhyaline (<xref ref-type="fig" rid="F9">Fig. 35</xref>); North Sumatra</td><td rowspan="1" colspan="1"><italic><tp:taxon-name>Parasapyga yvonnae</tp:taxon-name></italic> sp. n.</td></tr><tr><td rowspan="1" colspan="1">–</td><td rowspan="1" colspan="1">Clypeus with wide anchor-shaped black patch medially (<xref ref-type="fig" rid="F3">Figs 9</xref>, <xref ref-type="fig" rid="F5">20</xref>, <xref ref-type="fig" rid="F7">30</xref>); ovipositor densely serrate dorsally (<xref ref-type="fig" rid="F3">Fig. 12</xref>); metasoma rather wide in dorsal view (<xref ref-type="fig" rid="F4">Figs 13</xref>, <xref ref-type="fig" rid="F6">23</xref>), but slenderer in <italic><tp:taxon-name>Parasapyga boschi</tp:taxon-name></italic> (<xref ref-type="fig" rid="F2">Fig. 2</xref>); first discal cell of fore wing at least laterally distinctly infuscate (<xref ref-type="fig" rid="F3">Figs 4</xref>, <xref ref-type="fig" rid="F5">15</xref>, <xref ref-type="fig" rid="F7">25</xref>)</td><td rowspan="1" colspan="1">2</td></tr><tr><td rowspan="1" colspan="1">2</td><td rowspan="1" colspan="1">Ivory patch at incision of eye extended nearly up to level of posterior ocelli (<xref ref-type="fig" rid="F3">Fig. 9</xref>); pair of ivory spots besides posterior ocellus present (<xref ref-type="fig" rid="F3">Fig. 10</xref>); penultimate antennal segment of female 1.1 times as wide as apical segment in <!--PageBreak-->dorsal view (<xref ref-type="fig" rid="F3">Fig. 8</xref>); smooth interspaces between punctures of pronotum and metanotum medio-dorsally about equal to diameter of punctures (<xref ref-type="fig" rid="F3">Fig. 5</xref>); ivory transverse stripe of pronotum narrowly interrupted medio-dorsally (<xref ref-type="fig" rid="F3">Fig. 5</xref>); five apical segments of antenna partly brown ventrally (<xref ref-type="fig" rid="F3">Fig. 8</xref>); first subdiscal of fore wing laterally darker than medially (<xref ref-type="fig" rid="F3">Fig. 4</xref>); hind tibia reddish-brown (<xref ref-type="fig" rid="F3">Fig. 7</xref>); South Vietnam</td><td rowspan="1" colspan="1"><italic><tp:taxon-name>Parasapyga boschi</tp:taxon-name></italic> sp. n.</td></tr><tr><td rowspan="1" colspan="1">–</td><td rowspan="1" colspan="1">Ivory patch at incision of eye at most extended up to level of anterior ocellus (<xref ref-type="fig" rid="F5">Figs 20</xref>, <xref ref-type="fig" rid="F7">30</xref>); pair of ivory spots besides posterior ocellus absent (<xref ref-type="fig" rid="F7">Fig. 31</xref>), at most with a minute patch (<xref ref-type="fig" rid="F5">Fig. 21</xref>); penultimate antennal segment of female 1.2 times as wide as apical segment in dorsal view (<xref ref-type="fig" rid="F7">Fig. 28</xref>); smooth interspaces between punctures of pronotum and metanotum medio-dorsally distinctly narrower than diameter of punctures (<xref ref-type="fig" rid="F5">Figs 16</xref>, <xref ref-type="fig" rid="F7">26</xref>); ivory transverse stripe of pronotum widely interrupted medio-dorsally (<xref ref-type="fig" rid="F5">Figs 16</xref>, <xref ref-type="fig" rid="F7">26</xref>); at most one apical segment of antenna brown ventrally and other segments black (<xref ref-type="fig" rid="F5">Fig. 18</xref>); first subdiscal of fore wing laterally as dark as medially (<xref ref-type="fig" rid="F5">Figs 15</xref>, <xref ref-type="fig" rid="F7">25</xref>); hind tibia dark brown or black (<xref ref-type="fig" rid="F5">Figs 19</xref>, <xref ref-type="fig" rid="F7">29</xref>)</td><td rowspan="1" colspan="1">3</td></tr><tr><td rowspan="1" colspan="1">3</td><td rowspan="1" colspan="1">Ivory patch at incision of eye remains far from level of anterior ocellus (<xref ref-type="fig" rid="F7">Fig. 30</xref>); dorsally pronotum without smooth and shiny interspaces (<xref ref-type="fig" rid="F7">Fig. 26</xref>); propodeum with irregular ivory patch latero-dorsally (<xref ref-type="fig" rid="F7">Fig. 27</xref>); hind basitarsus rather robust (<xref ref-type="fig" rid="F7">Fig. 29</xref>); clypeus ivory latero-dorsally (<xref ref-type="fig" rid="F7">Fig. 30</xref>); first discal cell of fore wing subhyaline (<xref ref-type="fig" rid="F6">Figs 23</xref>, <xref ref-type="fig" rid="F7">25</xref>); South Sumatra</td><td rowspan="1" colspan="1"><italic><tp:taxon-name>Parasapyga walshae</tp:taxon-name></italic> van der Vecht, 1940</td></tr><tr><td rowspan="1" colspan="1">–</td><td rowspan="1" colspan="1">Ivory patch at incision of eye at most extended nearly up to level of anterior ocellus (<xref ref-type="fig" rid="F5">Fig. 20</xref>); dorsally pronotum with smooth and shiny convex interspaces (<xref ref-type="fig" rid="F5">Fig. 16</xref>); propodeum entirely black latero-dorsally (<xref ref-type="fig" rid="F5">Fig. 17</xref>); hind basitarsus less robust (<xref ref-type="fig" rid="F5">Fig. 19</xref>); clypeus largely black latero-dorsally (<xref ref-type="fig" rid="F5">Fig. 20</xref>); first discal cell of fore wing dark brown (<xref ref-type="fig" rid="F4">Figs 13</xref>, <xref ref-type="fig" rid="F5">15</xref>); North India (Sikkim)</td><td rowspan="1" colspan="1"><italic><tp:taxon-name>Parasapyga moelleri</tp:taxon-name></italic> Turner, 1910</td></tr></tbody></table></table-wrap></tp:treatment-sec><tp:treatment-sec><!--Section generated to contain objects referenced in tp:taxon-treatment.--><fig id="F1" position="float" orientation="portrait"><label>Figure 1.</label><caption><p><italic><tp:taxon-name>Parasapyga boschi</tp:taxon-name></italic> sp. n., holotype, ♀, habitus dorso-lateral. Illustration: Erik-Jan Bosch.</p></caption><graphic xmlns:xlink="http://www.w3.org/1999/xlink" xlink:href="ZooKeys-369-061-g001.jpg" position="float" orientation="portrait" xlink:type="simple"/></fig><fig id="F3" position="float" orientation="portrait"><label>Figures 4–12.</label><caption><p><italic><tp:taxon-name>Parasapyga boschi</tp:taxon-name></italic> sp. n., holotype, female. <bold>4</bold> wings <bold>5</bold> mesosoma dorsal <bold>6</bold> mesosoma lateral <bold>7</bold> hind leg lateral <bold>8</bold> antenna lateral <bold>9</bold> head anterior <bold>10</bold> head dorsal <bold>11</bold> head lateral <bold>12</bold> apex of ovipositor lateral.</p></caption><graphic xmlns:xlink="http://www.w3.org/1999/xlink" xlink:href="ZooKeys-369-061-g003.jpg" position="float" orientation="portrait" xlink:type="simple"/></fig><fig id="F2" position="float" orientation="portrait"><label>Figures 2–3.</label><caption><p><italic><tp:taxon-name>Parasapyga boschi</tp:taxon-name></italic> sp. n., holotype, female. <bold>2</bold> habitus dorsal <bold>3</bold> habitus lateral.</p></caption><graphic xmlns:xlink="http://www.w3.org/1999/xlink" xlink:href="ZooKeys-369-061-g002.jpg" position="float" orientation="portrait" xlink:type="simple"/></fig></tp:treatment-sec><ref-list><ref id="B10"><mixed-citation xmlns:xlink="http://www.w3.org/1999/xlink" xlink:type="simple"><person-group><name name-style="western"><surname>Turner</surname><given-names>RE</given-names></name></person-group> (<year>1910</year>) <article-title>Notes on the Scoliidae.</article-title><source>Transactions of the Entomological Society of London</source> (<issue>4</issue>): <fpage>391</fpage>–<lpage>406</lpage>.</mixed-citation></ref><ref id="B11"><mixed-citation xmlns:xlink="http://www.w3.org/1999/xlink" xlink:type="simple"><person-group><name name-style="western"><surname>Vecht</surname><given-names>J van der</given-names></name></person-group> (<year>1940</year>) <article-title>On a sapygid wasp from South-Sumatra (Hym.).</article-title><source>Entomologische Mededeelingen van Nederlandsch-Indië</source><volume>6</volume>(<issue>3–4</issue>): <fpage>45</fpage>-<lpage>46</lpage>.</mixed-citation></ref><ref id="B7"><mixed-citation xmlns:xlink="http://www.w3.org/1999/xlink" xlink:type="simple"><person-group><name name-style="western"><surname>Kurzenko</surname><given-names>NV</given-names></name></person-group> (<year>1996</year>) <article-title>A new Nearctic genus of Sapygidae with a key to the Nearctic and Palaearctic genera (Hymenoptera, Sapygidae).</article-title><source>Memoirs of the entomological Society of Washington</source><volume>17</volume>: <fpage>89</fpage>-<lpage>94</lpage>.</mixed-citation></ref></ref-list></tp:taxon-treatment>
