# Supplementary material for: Revision of the genus Parasapyga Turner (Hymenoptera, Sapygidae), with the description of two new species
Source: Zookeys. 2014 Jan 13;(369):61–77. doi: 10.3897/zookeys.369.6691 (PMC3904120; doi:10.3897/zookeys.369.6691)
Supplement: XML Treatment for Parasapyga boschi [file zookeys.369.6691-treatment2.xml]

<!DOCTYPE tp:taxon-treatment
  PUBLIC "-//TaxonX//DTD Taxonomic Treatment Publishing DTD v0 20100105//EN" "tax-treatment-NSO.dtd">
<tp:taxon-treatment xmlns:tp="http://www.plazi.org/taxpub"><tp:treatment-meta><mixed-citation publication-type="journal"><person-group><name><surname>van Achterberg</surname><given-names>Cornelis</given-names></name></person-group><article-title>Revision of the genus <italic>Parasapyga</italic> Turner (Hymenoptera, Sapygidae), with the description of two new species</article-title><source>Zookeys</source><day>13</day><month>1</month><year>2014</year><volume>2014</volume><issue>369</issue><fpage>61</fpage><lpage>77</lpage><pub-id pub-id-type="doi">10.3897/zookeys.369.6691</pub-id></mixed-citation></tp:treatment-meta><tp:nomenclature><tp:taxon-name>
                        <tp:taxon-name-part taxon-name-part-type="genus">Parasapyga</tp:taxon-name-part>
                        <tp:taxon-name-part taxon-name-part-type="species">boschi</tp:taxon-name-part>
                        <object-id xmlns:xlink="http://www.w3.org/1999/xlink" content-type="zoobank" xlink:type="simple">http://zoobank.org/28DE635A-46B2-4E7E-896D-8FBC576FB0F1</object-id>
                        <object-id xmlns:xlink="http://www.w3.org/1999/xlink" xlink:type="simple">http://species-id.net/wiki/Parasapyga_boschi</object-id>
                    </tp:taxon-name><tp:taxon-status xmlns:xlink="http://www.w3.org/1999/xlink" xlink:type="simple">sp. n.</tp:taxon-status><xref ref-type="fig" rid="F1">Figs 1</xref><xref ref-type="fig" rid="F3">–12</xref></tp:nomenclature><tp:treatment-sec sec-type="Type material"><title>Type material.</title><p>Holotype, ♀ (RMNH), “S. Vietnam: Dông Nai, Cát Tien N. P., c. 100 m, 19–25.iv.2007, Mal. traps, Dong trail, Mai Phu Quy &amp; Nguyen Thanh Manh, RMNH’07”.</p></tp:treatment-sec><tp:treatment-sec sec-type="Diagnosis"><title>Diagnosis.</title><p>Clypeus with wide anchor-shaped black patch medially (<xref ref-type="fig" rid="F3">Fig. 9</xref>); ivory patch at incision of eye extended nearly up to level of posterior ocelli (<xref ref-type="fig" rid="F3">Fig. 9</xref>); pair of ivory spots besides posterior ocellus present (<xref ref-type="fig" rid="F3">Fig. 10</xref>); smooth interspaces between punctures of pronotum and metanotum medio-dorsally about equal to diameter of punctures (<xref ref-type="fig" rid="F3">Fig. 5</xref>); ivory transverse stripe on pronotum narrowly interrupted medio-dorsally and comparatively wide ventrally (<xref ref-type="fig" rid="F3">Figs 5</xref>, <xref ref-type="fig" rid="F3">6</xref>); first discal cell of fore wing dis<!--PageBreak-->tinctly infuscate (<xref ref-type="fig" rid="F3">Fig. 4</xref>); first subdiscal of fore wing laterally darker than medially (<xref ref-type="fig" rid="F3">Fig. 4</xref>); hind tibia reddish-brown (<xref ref-type="fig" rid="F3">Fig. 7</xref>); ovipositor densely serrate dorsally (<xref ref-type="fig" rid="F3">Fig. 12</xref>). Resembles most <italic><tp:taxon-name>Parasapyga walshae</tp:taxon-name></italic> and <italic><tp:taxon-name>Parasapyga moelleri</tp:taxon-name></italic>; it can be easily separated by the larger ivory patch at the incision of the eye (<xref ref-type="fig" rid="F3">Fig. 9</xref> vs <xref ref-type="fig" rid="F5">Figs 20</xref>, <xref ref-type="fig" rid="F7">30</xref>) and the reddish-brown hind tibia (<xref ref-type="fig" rid="F3">Fig. 7</xref> vs <xref ref-type="fig" rid="F5">Figs 19</xref>, <xref ref-type="fig" rid="F7">29</xref>).</p></tp:treatment-sec><tp:treatment-sec sec-type="Description"><title>Description.</title><p>Holotype, ♀, length of body 18.7 mm (of fore wing 11.8 mm).</p><!--PageBreak--><p><italic>Head</italic>. Antenna with 12 segments and penultimate segment 1.1 times as wide as apical segment in dorsal view (<xref ref-type="fig" rid="F3">Fig. 8</xref>); frons coarsely reticulate; vertex coarsely punctate and with distinct smooth interspaces (<xref ref-type="fig" rid="F3">Fig. 10</xref>); temple coarsely punctate and with wide smooth interspaces; malar space densely punctulate; head narrowed behind eyes (<xref ref-type="fig" rid="F3">Fig. 10</xref>); clypeus spaced punctate and with complete median crest (<xref ref-type="fig" rid="F3">Fig. 9</xref>).</p><!--PageBreak--><p><italic>Mesosoma</italic>. Length of mesosoma 1.5 times its height (<xref ref-type="fig" rid="F2">Fig. 3</xref>); mesopleuron largely coarsely reticulate-punctate with narrow smooth interspaces; metapleuron densely punctulate anteriorly and coarsely obliquely rugose posteriorly, with a narrow smooth shiny band above it (<xref ref-type="fig" rid="F3">Fig. 6</xref>); pronotum, mesoscutum, scutellum and metanotum coarsely punctate, medially interspaces between punctures about as wide as punctures and sparsely punctulate (<xref ref-type="fig" rid="F3">Fig. 5</xref>); metanotum medially moderately convex and not protruding above level of scutellum (<xref ref-type="fig" rid="F2">Fig. 3</xref>); entire propodeum densely and coarsely reticulate-punctate, medially hardly coarser than laterally (<xref ref-type="fig" rid="F3">Fig. 5</xref>).</p><p><italic>Wings</italic>. Fore wing: vein 2m-cu moderately postfurcal (<xref ref-type="fig" rid="F3">Fig. 4</xref>).</p><p><italic>Legs</italic>. Hind basitarsus rather robust (<xref ref-type="fig" rid="F3">Fig. 7</xref>).</p><p><italic>Metasoma</italic>. Metasoma rather slender in dorsal view (<xref ref-type="fig" rid="F2">Fig. 2</xref>); basal tergites finely punctate and shiny, with smooth interspaces wider than diameter of punctures (<xref ref-type="fig" rid="F2">Fig. 2</xref>); hypopygium 1.3 times as long as fifth sternite ventrally (<xref ref-type="fig" rid="F2">Fig. 3</xref>); ovipositor densely serrate (<xref ref-type="fig" rid="F3">Fig. 12</xref>); ovipositor sheath and ovipositor far exserted (<xref ref-type="fig" rid="F1">Figs 1</xref>, <xref ref-type="fig" rid="F2">3</xref>).</p><p><italic>Colour</italic>. Black; ivory: pair of L-shaped lateral patches on clypeus (resulting in a wide black anchor medially), patch at inner orbita of eye extended nearly up to level of posterior ocelli (<xref ref-type="fig" rid="F3">Fig. 9</xref>), shelf of frons anteriorly between antennal sockets, temple largely except narrowly dorsally (<xref ref-type="fig" rid="F3">Fig. 11</xref>), pair of small spots besides posterior ocellus, transverse stripe on pronotum (but narrowly interrupted medially; <xref ref-type="fig" rid="F3">Fig. 5</xref>) and ventrally widened (<xref ref-type="fig" rid="F3">Fig. 6</xref>), small patch on pronotum postero-dorsally, elongate patch on mesopleuron antero-dorsally, elongate patch near tegula, axilla, lateral patch of metanotum and elongate apical patch on fore femur; metasoma orange red; inner side of fore femur and tibia, tarsi and hind tibia largely reddish-brown; fore coxa densely yellowish setose ventrally; veins and pterostigma, dark brown; basal cells, middle of first subdiscal cell and basal half of first submarginal cell of fore wing subhyaline or slightly infuscate; remainder of fore wing dark brown (<xref ref-type="fig" rid="F3">Fig. 4</xref>).</p><p><italic>Male</italic>. Unknown.</p></tp:treatment-sec><tp:treatment-sec sec-type="Distribution"><title>Distribution.</title><p>Vietnam.</p></tp:treatment-sec><tp:treatment-sec sec-type="Etymology"><title>Etymology.</title><p>Named in honour of the scientific illustrator, Erik-Jan Bosch (Leiden) because of his excellent illustrations of <tp:taxon-name>Hymenoptera</tp:taxon-name>.</p></tp:treatment-sec><tp:treatment-sec><!--Section generated to contain objects referenced in tp:taxon-treatment.--><fig id="F1" position="float" orientation="portrait"><label>Figure 1.</label><caption><p><italic><tp:taxon-name>Parasapyga boschi</tp:taxon-name></italic> sp. n., holotype, ♀, habitus dorso-lateral. Illustration: Erik-Jan Bosch.</p></caption><graphic xmlns:xlink="http://www.w3.org/1999/xlink" xlink:href="ZooKeys-369-061-g001.jpg" position="float" orientation="portrait" xlink:type="simple"/></fig><fig id="F3" position="float" orientation="portrait"><label>Figures 4–12.</label><caption><p><italic><tp:taxon-name>Parasapyga boschi</tp:taxon-name></italic> sp. n., holotype, female. <bold>4</bold> wings <bold>5</bold> mesosoma dorsal <bold>6</bold> mesosoma lateral <bold>7</bold> hind leg lateral <bold>8</bold> antenna lateral <bold>9</bold> head anterior <bold>10</bold> head dorsal <bold>11</bold> head lateral <bold>12</bold> apex of ovipositor lateral.</p></caption><graphic xmlns:xlink="http://www.w3.org/1999/xlink" xlink:href="ZooKeys-369-061-g003.jpg" position="float" orientation="portrait" xlink:type="simple"/></fig><fig id="F5" position="float" orientation="portrait"><label>Figures 15–22.</label><caption><p><italic><tp:taxon-name>Parasapyga moelleri</tp:taxon-name></italic> Turner, holotype, female. <bold>15</bold> wings <bold>16</bold> mesosoma dorsal <bold>17</bold> mesosoma lateral <bold>18</bold> antenna lateral <bold>19</bold> hind leg lateral <bold>20</bold> head anterior <bold>21</bold> head dorsal <bold>22</bold> head lateral.</p></caption><graphic xmlns:xlink="http://www.w3.org/1999/xlink" xlink:href="ZooKeys-369-061-g005.jpg" position="float" orientation="portrait" xlink:type="simple"/></fig><fig id="F7" position="float" orientation="portrait"><label>Figures 25–32.</label><caption><p><italic><tp:taxon-name>Parasapyga walshae</tp:taxon-name></italic> van der Vecht, holotype, female. <bold>25</bold> wings <bold>26</bold> mesosoma dorsal <bold>27</bold> mesosoma lateral <bold>28</bold> antenna lateral <bold>29</bold> hind leg lateral <bold>30</bold> head anterior <bold>31</bold> head dorsal <bold>32</bold> head lateral.</p></caption><graphic xmlns:xlink="http://www.w3.org/1999/xlink" xlink:href="ZooKeys-369-061-g007.jpg" position="float" orientation="portrait" xlink:type="simple"/></fig><fig id="F2" position="float" orientation="portrait"><label>Figures 2–3.</label><caption><p><italic><tp:taxon-name>Parasapyga boschi</tp:taxon-name></italic> sp. n., holotype, female. <bold>2</bold> habitus dorsal <bold>3</bold> habitus lateral.</p></caption><graphic xmlns:xlink="http://www.w3.org/1999/xlink" xlink:href="ZooKeys-369-061-g002.jpg" position="float" orientation="portrait" xlink:type="simple"/></fig></tp:treatment-sec></tp:taxon-treatment>
