# Supplementary material for: Revision of the genus Parasapyga Turner (Hymenoptera, Sapygidae), with the description of two new species
Source: Zookeys. 2014 Jan 13;(369):61–77. doi: 10.3897/zookeys.369.6691 (PMC3904120; doi:10.3897/zookeys.369.6691)
Supplement: XML Treatment for Parasapyga moelleri [file zookeys.369.6691-treatment3.xml]

<!DOCTYPE tp:taxon-treatment
  PUBLIC "-//TaxonX//DTD Taxonomic Treatment Publishing DTD v0 20100105//EN" "tax-treatment-NSO.dtd">
<tp:taxon-treatment xmlns:tp="http://www.plazi.org/taxpub"><tp:treatment-meta><mixed-citation publication-type="journal"><person-group><name><surname>van Achterberg</surname><given-names>Cornelis</given-names></name></person-group><article-title>Revision of the genus <italic>Parasapyga</italic> Turner (Hymenoptera, Sapygidae), with the description of two new species</article-title><source>Zookeys</source><day>13</day><month>1</month><year>2014</year><volume>2014</volume><issue>369</issue><fpage>61</fpage><lpage>77</lpage><pub-id pub-id-type="doi">10.3897/zookeys.369.6691</pub-id></mixed-citation></tp:treatment-meta><tp:nomenclature><tp:taxon-name>
                        <tp:taxon-name-part taxon-name-part-type="genus">Parasapyga</tp:taxon-name-part>
                        <tp:taxon-name-part taxon-name-part-type="species">moelleri</tp:taxon-name-part>
                        <object-id xmlns:xlink="http://www.w3.org/1999/xlink" xlink:type="simple">http://species-id.net/wiki/Parasapyga_moelleri</object-id>
                    </tp:taxon-name><tp:taxon-authority>Turner, 1910</tp:taxon-authority><xref ref-type="fig" rid="F4">Figs 13</xref><xref ref-type="fig" rid="F5">–22</xref><tp:nomenclature-citation-list><tp:nomenclature-citation><tp:taxon-name>Parasapyga mölleri</tp:taxon-name><comment><xref ref-type="bibr" rid="B10">Turner 1910</xref>: 405–406, Pl. L-8; van der <xref ref-type="bibr" rid="B11">Vecht 1940</xref>: 45.</comment></tp:nomenclature-citation></tp:nomenclature-citation-list></tp:nomenclature><tp:treatment-sec sec-type="Type material"><title>Type material.</title><p>Holotype, ♀ (BMNH), “Type”, “[India], Sikkim, Tukvar, 4000 ‘[ft], iv.[19]01, ex Möller, Bingham Coll.”, “<italic><tp:taxon-name>Parasapyga mölleri</tp:taxon-name></italic> Turn., Type”, “B.M. Type Hym. 15.1268”.</p></tp:treatment-sec><tp:treatment-sec sec-type="Diagnosis"><title>Diagnosis.</title><p>Clypeus with wide anchor-shaped black patch medially and largely black latero-dorsally (<xref ref-type="fig" rid="F5">Fig. 20</xref>); ivory patch at incision of eye nearly extending up to <!--PageBreak-->level of anterior ocellus (<xref ref-type="fig" rid="F5">Fig. 20</xref>); pair of ivory spots besides posterior ocellus absent (<xref ref-type="fig" rid="F5">Fig. 21</xref>); ivory transverse stripe on pronotum widely interrupted medio-dorsally and narrow ventrally (<xref ref-type="fig" rid="F5">Figs 16</xref>, <xref ref-type="fig" rid="F5">17</xref>); propodeum entirely black latero-dorsally (<xref ref-type="fig" rid="F5">Fig. 17</xref>); first <!--PageBreak-->discal cell of fore wing distinctly infuscate and first subdiscal laterally as dark as medially (<xref ref-type="fig" rid="F4">Figs 13</xref>, <xref ref-type="fig" rid="F5">15</xref>); metasoma rather wide in dorsal view (<xref ref-type="fig" rid="F4">Fig. 13</xref>).</p></tp:treatment-sec><tp:treatment-sec sec-type="Description"><title>Description.</title><p>Holotype, ♀, length of body 15.2 mm (of fore wing 10.6 mm).</p><!--PageBreak--><p><italic>Head</italic>. Antenna with 12 segments and penultimate segment 1.2 times as wide as apical segment in dorsal view (<xref ref-type="fig" rid="F5">Fig. 18</xref>); frons rather coarsely reticulate-rugose; vertex coarsely reticulate-punctate (<xref ref-type="fig" rid="F5">Fig. 21</xref>); temple coarsely punctate; malar space densely punctulate; head directly narrowed behind eyes (<xref ref-type="fig" rid="F5">Fig. 21</xref>); clypeus coarsely punctate and dorsally with median crest (<xref ref-type="fig" rid="F5">Fig. 20</xref>).</p><p><italic>Mesosoma</italic>. Length of mesosoma 1.5 times its height (<xref ref-type="fig" rid="F4">Fig. 14</xref>); mesopleuron largely coarsely reticulate; metapleuron densely punctulate anteriorly and coarsely obliquely costate posteriorly, with a moderately wide smooth shiny band above it (<xref ref-type="fig" rid="F5">Fig. 17</xref>); pronotum, mesoscutum, scutellum and metanotum coarsely reticulate-punctate, smooth interspaces between punctures of pronotum and metanotum medio-dorsally mostly distinctly narrower than diameter of punctures (<xref ref-type="fig" rid="F5">Fig. 16</xref>); metanotum medially distinctly convex and distinctly protruding above level of scutellum (<xref ref-type="fig" rid="F4">Figs 14</xref>, <xref ref-type="fig" rid="F5">17</xref>); entire propodeum densely and rather coarsely reticulate-rugose (<xref ref-type="fig" rid="F5">Fig. 16</xref>).</p><p><italic>Wings</italic>. Fore wing: vein 2m-cu far postfurcal (<xref ref-type="fig" rid="F5">Fig. 15</xref>).</p><p><italic>Legs</italic>. Hind basitarsus rather slender (<xref ref-type="fig" rid="F5">Fig. 19</xref>).</p><p><italic>Metasoma</italic>. Metasoma rather wide in dorsal view (<xref ref-type="fig" rid="F4">Fig. 13</xref>); basal tergites finely punctate and shiny, with smooth interspaces wider than diameter of punctures (<xref ref-type="fig" rid="F4">Fig. 13</xref>); hypopygium 1.2 times longer than fifth sternite ventrally (<xref ref-type="fig" rid="F4">Fig. 14</xref>); ovipositor unknown (broken in holotype).</p><p><italic>Colour</italic>. Black; ivory: L-shaped lateral patch on clypeus, patch at incision of eye extending nearly up to level of anterior ocellus (<xref ref-type="fig" rid="F5">Fig. 20</xref>), shelf of frons anteriorly between antennal sockets, temple (except posteriorly) and up to upper level of eye (<xref ref-type="fig" rid="F5">Fig. 22</xref>), transverse stripe on pronotum (except wide interruption medially; <xref ref-type="fig" rid="F5">Fig. 16</xref>, and narrowed ventrally), small patch on mesopleuron antero-dorsally, minute patch near tegula, axilla, lateral patch on metanotum, apical patch on fore femur and small basal patch on fore tibia; metasoma dark red; palpi brown; tarsi yellowish-brown; remainder of femora and tibiae, veins and pterostigma, dark brown; fore coxa densely golden setose; apical 0.6 of fore wing dark brown and remainder subhyaline (<xref ref-type="fig" rid="F5">Fig. 15</xref>).</p><p><italic>Male</italic>. Unknown.</p></tp:treatment-sec><tp:treatment-sec sec-type="Distribution"><title>Distribution.</title><p>India (Sikkim).</p></tp:treatment-sec><tp:treatment-sec><!--Section generated to contain objects referenced in tp:taxon-treatment.--><fig id="F4" position="float" orientation="portrait"><label>Figures 13–14.</label><caption><p><italic><tp:taxon-name>Parasapyga moelleri</tp:taxon-name></italic> Turner, holotype, female. <bold>13</bold> habitus dorsal <bold>14</bold> habitus lateral.</p></caption><graphic xmlns:xlink="http://www.w3.org/1999/xlink" xlink:href="ZooKeys-369-061-g004.jpg" position="float" orientation="portrait" xlink:type="simple"/></fig><fig id="F5" position="float" orientation="portrait"><label>Figures 15–22.</label><caption><p><italic><tp:taxon-name>Parasapyga moelleri</tp:taxon-name></italic> Turner, holotype, female. <bold>15</bold> wings <bold>16</bold> mesosoma dorsal <bold>17</bold> mesosoma lateral <bold>18</bold> antenna lateral <bold>19</bold> hind leg lateral <bold>20</bold> head anterior <bold>21</bold> head dorsal <bold>22</bold> head lateral.</p></caption><graphic xmlns:xlink="http://www.w3.org/1999/xlink" xlink:href="ZooKeys-369-061-g005.jpg" position="float" orientation="portrait" xlink:type="simple"/></fig></tp:treatment-sec><ref-list><ref id="B10"><mixed-citation xmlns:xlink="http://www.w3.org/1999/xlink" xlink:type="simple"><person-group><name name-style="western"><surname>Turner</surname><given-names>RE</given-names></name></person-group> (<year>1910</year>) <article-title>Notes on the Scoliidae.</article-title><source>Transactions of the Entomological Society of London</source> (<issue>4</issue>): <fpage>391</fpage>–<lpage>406</lpage>.</mixed-citation></ref><ref id="B11"><mixed-citation xmlns:xlink="http://www.w3.org/1999/xlink" xlink:type="simple"><person-group><name name-style="western"><surname>Vecht</surname><given-names>J van der</given-names></name></person-group> (<year>1940</year>) <article-title>On a sapygid wasp from South-Sumatra (Hym.).</article-title><source>Entomologische Mededeelingen van Nederlandsch-Indië</source><volume>6</volume>(<issue>3–4</issue>): <fpage>45</fpage>-<lpage>46</lpage>.</mixed-citation></ref></ref-list></tp:taxon-treatment>
