# Supplementary material for: Revision of the genus Parasapyga Turner (Hymenoptera, Sapygidae), with the description of two new species
Source: Zookeys. 2014 Jan 13;(369):61–77. doi: 10.3897/zookeys.369.6691 (PMC3904120; doi:10.3897/zookeys.369.6691)
Supplement: XML Treatment for Parasapyga walshae [file zookeys.369.6691-treatment4.xml]

<!DOCTYPE tp:taxon-treatment
  PUBLIC "-//TaxonX//DTD Taxonomic Treatment Publishing DTD v0 20100105//EN" "tax-treatment-NSO.dtd">
<tp:taxon-treatment xmlns:tp="http://www.plazi.org/taxpub"><tp:treatment-meta><mixed-citation publication-type="journal"><person-group><name><surname>van Achterberg</surname><given-names>Cornelis</given-names></name></person-group><article-title>Revision of the genus <italic>Parasapyga</italic> Turner (Hymenoptera, Sapygidae), with the description of two new species</article-title><source>Zookeys</source><day>13</day><month>1</month><year>2014</year><volume>2014</volume><issue>369</issue><fpage>61</fpage><lpage>77</lpage><pub-id pub-id-type="doi">10.3897/zookeys.369.6691</pub-id></mixed-citation></tp:treatment-meta><tp:nomenclature><tp:taxon-name>
                        <tp:taxon-name-part taxon-name-part-type="genus">Parasapyga</tp:taxon-name-part>
                        <tp:taxon-name-part taxon-name-part-type="species">walshae</tp:taxon-name-part>
                    </tp:taxon-name><tp:taxon-authority>van der Vecht, 1940</tp:taxon-authority><tp:taxon-status xmlns:xlink="http://www.w3.org/1999/xlink" xlink:type="simple">stat. n.</tp:taxon-status><xref ref-type="fig" rid="F6">Figs 23</xref><xref ref-type="fig" rid="F7">–32</xref><tp:nomenclature-citation-list><tp:nomenclature-citation><tp:taxon-name>Parasapyga mölleri walshae</tp:taxon-name><comment> van der Vecht, 1940: 45–46, fig.</comment></tp:nomenclature-citation></tp:nomenclature-citation-list></tp:nomenclature><tp:treatment-sec sec-type="Type material"><title>Type material.</title><p>Holotype, ♀ (RMNH), “[Indonesia:] S. Sumatra, Res. Lampongs, Mt. Tanggamoes, 22.vii–5.viii.1935, M.E. Walsh”, “<italic><tp:taxon-name>Parasapyga mölleri</tp:taxon-name></italic> Turn. subsp. <italic>walshae</italic> v. d. Vecht, ♀”, “Holotype of subsp. n. <italic>walshae</italic>”.</p></tp:treatment-sec><tp:treatment-sec sec-type="Diagnosis"><title>Diagnosis.</title><p>Clypeus with wide anchor-shaped black patch medially and ivory latero-dorsally (<xref ref-type="fig" rid="F7">Fig. 30</xref>); ivory patch at incision of eye remains far from level of anterior ocellus (<xref ref-type="fig" rid="F7">Fig. 30</xref>); pair of ivory spots besides posterior ocellus absent (<xref ref-type="fig" rid="F7">Fig. 31</xref>); ivory transverse stripe on pronotum widely interrupted medio-dorsally (<xref ref-type="fig" rid="F7">Fig. 26</xref>) and narrow ventrally (<xref ref-type="fig" rid="F7">Fig. 27</xref>); propodeum with irregular ivory patch latero-dorsally <!--PageBreak-->(<xref ref-type="fig" rid="F7">Fig. 27</xref>); first discal cell of fore wing subhyaline and first subdiscal laterally as pale as medially (<xref ref-type="fig" rid="F6">Figs 23</xref>, <xref ref-type="fig" rid="F7">25</xref>); metasoma rather wide in dorsal view (<xref ref-type="fig" rid="F6">Fig. 23</xref>); ovipositor densely serrate dorsally.</p></tp:treatment-sec><tp:treatment-sec sec-type="Description"><title>Description.</title><p>Holotype, ♀, length of body 18.7 mm (of fore wing 11.9 mm).</p><!--PageBreak--><p><italic>Head</italic>. Antenna with 12 segments and penultimate segment 1.2 times as wide as apical segment in dorsal view (<xref ref-type="fig" rid="F7">Fig. 28</xref>); frons moderately reticulate; vertex coarsely reticulate-punctate (<xref ref-type="fig" rid="F7">Fig. 31</xref>); temple coarsely punctate; malar space densely punctulate; head directly narrowed behind eyes (<xref ref-type="fig" rid="F7">Fig. 31</xref>); clypeus coarsely punctate and with complete median crest (<xref ref-type="fig" rid="F7">Fig. 30</xref>).</p><!--PageBreak--><p><italic>Mesosoma</italic>. Length of mesosoma 1.5 times its height (<xref ref-type="fig" rid="F6">Fig. 24</xref>); mesopleuron largely coarsely reticulate; metapleuron densely punctulate anteriorly and coarsely obliquely costate posteriorly, with a narrow smooth shiny band above it (<xref ref-type="fig" rid="F7">Fig. 27</xref>); pronotum, mesoscutum, scutellum and metanotum coarsely punctate-reticulate, interspaces between punctures of pronotum and metanotum medio-dorsally mostly absent (<xref ref-type="fig" rid="F7">Fig. 26</xref>); metanotum medially slightly convex and not protruding above level of scutellum (<xref ref-type="fig" rid="F6">Fig. 24</xref>); entire propodeum densely and rather coarsely reticulate-rugose (<xref ref-type="fig" rid="F7">Fig. 26</xref>).</p><p><italic>Wings</italic>. Fore wing: vein 2m-cu just postfurcal (<xref ref-type="fig" rid="F7">Fig. 25</xref>).</p><p><italic>Legs</italic>. Hind basitarsus rather robust (<xref ref-type="fig" rid="F7">Fig. 29</xref>).</p><p><italic>Metasoma</italic>. Metasoma comparatively wide in dorsal view (<xref ref-type="fig" rid="F6">Fig. 23</xref>); basal tergites finely punctate and shiny, with smooth interspaces wider than diameter of punctures (<xref ref-type="fig" rid="F6">Fig. 23</xref>); hypopygium 1.4 times longer than fifth sternite ventrally (<xref ref-type="fig" rid="F6">Fig. 24</xref>); ovipositor densely serrate dorsally.</p><p><italic>Colour</italic>. Black; ivory: pair of L-shaped lateral patches on clypeus, patch at inner orbita up to top of incision of eye (<xref ref-type="fig" rid="F7">Fig. 30</xref>), shelf of frons anteriorly between antennal sockets, temple except dorsally (<xref ref-type="fig" rid="F7">Fig. 32</xref>), transverse stripe on pronotum (except wide interruption medially; <xref ref-type="fig" rid="F7">Fig. 26</xref>, and narrowed ventrally), small patch on pronotum postero-dorsally, elongate patch on mesopleuron antero-dorsally, patch on border of propodeum and metapleuron, small patch near tegula, axilla, lateral patch on metanotum, elongate apical patch on fore and middle femora and elongate basal patch of fore tibia; metasoma orange red; palpi brown; middle and hind tarsi yellowish-brown; remainder of femora and tibiae, veins and pterostigma, dark brown; fore coxa densely golden setose; first submarginal cell apically, marginal cell and second and third submarginal cells of fore wing dark brown, area below it brown and remainder largely subhyaline (<xref ref-type="fig" rid="F7">Fig. 25</xref>).</p><p><italic>Male</italic>. Unknown.</p></tp:treatment-sec><tp:treatment-sec sec-type="Distribution"><title>Distribution.</title><p>Indonesia (Sumatra).</p></tp:treatment-sec><tp:treatment-sec><!--Section generated to contain objects referenced in tp:taxon-treatment.--><fig id="F6" position="float" orientation="portrait"><label>Figures 23–24.</label><caption><p><italic><tp:taxon-name>Parasapyga walshae</tp:taxon-name></italic> van der Vecht, holotype, female. <bold>23</bold> habitus dorsal <bold>24</bold> habitus lateral.</p></caption><graphic xmlns:xlink="http://www.w3.org/1999/xlink" xlink:href="ZooKeys-369-061-g006.jpg" position="float" orientation="portrait" xlink:type="simple"/></fig><fig id="F7" position="float" orientation="portrait"><label>Figures 25–32.</label><caption><p><italic><tp:taxon-name>Parasapyga walshae</tp:taxon-name></italic> van der Vecht, holotype, female. <bold>25</bold> wings <bold>26</bold> mesosoma dorsal <bold>27</bold> mesosoma lateral <bold>28</bold> antenna lateral <bold>29</bold> hind leg lateral <bold>30</bold> head anterior <bold>31</bold> head dorsal <bold>32</bold> head lateral.</p></caption><graphic xmlns:xlink="http://www.w3.org/1999/xlink" xlink:href="ZooKeys-369-061-g007.jpg" position="float" orientation="portrait" xlink:type="simple"/></fig></tp:treatment-sec></tp:taxon-treatment>
