# Supplementary material for: Revision of the genus Parasapyga Turner (Hymenoptera, Sapygidae), with the description of two new species
Source: Zookeys. 2014 Jan 13;(369):61–77. doi: 10.3897/zookeys.369.6691 (PMC3904120; doi:10.3897/zookeys.369.6691)
Supplement: XML Treatment for Parasapyga yvonnae [file zookeys.369.6691-treatment5.xml]

<!DOCTYPE tp:taxon-treatment
  PUBLIC "-//TaxonX//DTD Taxonomic Treatment Publishing DTD v0 20100105//EN" "tax-treatment-NSO.dtd">
<tp:taxon-treatment xmlns:tp="http://www.plazi.org/taxpub"><tp:treatment-meta><mixed-citation publication-type="journal"><person-group><name><surname>van Achterberg</surname><given-names>Cornelis</given-names></name></person-group><article-title>Revision of the genus <italic>Parasapyga</italic> Turner (Hymenoptera, Sapygidae), with the description of two new species</article-title><source>Zookeys</source><day>13</day><month>1</month><year>2014</year><volume>2014</volume><issue>369</issue><fpage>61</fpage><lpage>77</lpage><pub-id pub-id-type="doi">10.3897/zookeys.369.6691</pub-id></mixed-citation></tp:treatment-meta><tp:nomenclature><tp:taxon-name>
                        <tp:taxon-name-part taxon-name-part-type="genus">Parasapyga</tp:taxon-name-part>
                        <tp:taxon-name-part taxon-name-part-type="species">yvonnae</tp:taxon-name-part>
                        <object-id xmlns:xlink="http://www.w3.org/1999/xlink" content-type="zoobank" xlink:type="simple">http://zoobank.org/A9B25C5D-7796-44C5-B14C-8514FFADEEA6</object-id>
                        <object-id xmlns:xlink="http://www.w3.org/1999/xlink" xlink:type="simple">http://species-id.net/wiki/Parasapyga_yvonnae</object-id>
                    </tp:taxon-name><tp:taxon-status xmlns:xlink="http://www.w3.org/1999/xlink" xlink:type="simple">sp. n.</tp:taxon-status><xref ref-type="fig" rid="F8">Figs 33</xref><xref ref-type="fig" rid="F9">–43</xref></tp:nomenclature><tp:treatment-sec sec-type="Type material"><title>Type material.</title><p>Holotype, ♀ (RMNH), “Indonesia: N. Sumatra, Ketambe, c 400 m, near N. P. Gn. Leuser, Mal. trap, vi.1994, Y. v. Nierop &amp; C. v. Achterberg, RMNH’95”.</p></tp:treatment-sec><tp:treatment-sec sec-type="Diagnosis"><title>Diagnosis.</title><p>Clypeus with rather narrow anchor-shaped black patch medially (<xref ref-type="fig" rid="F9">Fig. 41</xref>); (<xref ref-type="fig" rid="F9">Fig. 36</xref>) and comparatively wide ventrally (<xref ref-type="fig" rid="F9">Fig. 37</xref>); first discal cell of fore wing subhyaline (<xref ref-type="fig" rid="F9">Fig. 35</xref>); hind tibia black; metasoma comparatively slender in dorsal view (<xref ref-type="fig" rid="F8">Fig. 33</xref>); ovipositor with comparatively widely separated serrations (<xref ref-type="fig" rid="F9">Fig. 40</xref>). Differs from the other known species by the rather narrow anchor-shaped black patch of the clypeus, the narrowly interrupted ivory transverse stripe on the pronotum and the dark brown hind tarsus.</p></tp:treatment-sec><tp:treatment-sec sec-type="Description"><title>Description.</title><p>Holotype, ♀, length of body 13.9 mm (of fore wing 9.8 mm).</p><!--PageBreak--><!--PageBreak--><!--PageBreak--><p><italic>Head</italic>. Antenna with 12 segments and penultimate segment 1.2 times as wide as apical segment in dorsal view (<xref ref-type="fig" rid="F9">Fig. 38</xref>); frons moderately reticulate; vertex coarsely reticulate-punctate (<xref ref-type="fig" rid="F9">Fig. 42</xref>); temple coarsely punctate; malar space densely punctulate; head narrowed behind eyes (<xref ref-type="fig" rid="F9">Fig. 42</xref>); clypeus rather coarsely reticulate and with nearly complete median crest (<xref ref-type="fig" rid="F9">Fig. 41</xref>).</p><p><italic>Mesosoma</italic>. Length of mesosoma 1.6 times its height (<xref ref-type="fig" rid="F8">Fig. 34</xref>); mesopleuron largely coarsely reticulate-punctate; metapleuron densely punctulate anteriorly and coarsely obliquely rugose posteriorly, with a wide smooth shiny band above it (<xref ref-type="fig" rid="F9">Fig. 37</xref>); pronotum, mesoscutum, scutellum and metanotum coarsely reticulate-punctate, interspaces between punctures of pronotum and metanotum medio-dorsally present, sparsely punctulate and usually 0.5–1.0 times as wide as punctures (<xref ref-type="fig" rid="F9">Fig. 36</xref>); metanotum medially moderately convex and not protruding above level of scutellum (<xref ref-type="fig" rid="F8">Fig. 34</xref>); entire propodeum densely and rather coarsely reticulate-rugose, medially coarser than laterally (<xref ref-type="fig" rid="F9">Fig. 36</xref>).</p><p><italic>Wings</italic>. Fore wing: vein 2m-cu just postfurcal (<xref ref-type="fig" rid="F9">Fig. 35</xref>).</p><p><italic>Legs</italic>. Hind basitarsus comparatively slender (<xref ref-type="fig" rid="F9">Fig. 39</xref>).</p><p><italic>Metasoma</italic>. Metasoma comparatively slender in dorsal view (<xref ref-type="fig" rid="F8">Fig. 33</xref>); basal tergites finely punctate and shiny, with smooth interspaces wider than diameter of punctures (<xref ref-type="fig" rid="F8">Fig. 33</xref>); hypopygium as long as fifth sternite ventrally (<xref ref-type="fig" rid="F8">Fig. 34</xref>); ovipositor with rather widely separated serrations (<xref ref-type="fig" rid="F9">Fig. 40</xref>).</p><p><italic>Colour</italic>. Black; ivory: pair of wide c-shaped lateral patches on clypeus (resulting in a comparatively narrow black anchor medially; <xref ref-type="fig" rid="F9">Fig. 41</xref>), patch at inner orbita up to top of incision of eye (<xref ref-type="fig" rid="F9">Fig. 41</xref>), shelf of frons anteriorly between antennal sockets, temple largely except narrowly dorsally (<xref ref-type="fig" rid="F9">Fig. 43</xref>), transverse stripe on pronotum (but comparatively narrowly interrupted medially (<xref ref-type="fig" rid="F9">Fig. 36</xref>) and ventrally comparatively wide (<xref ref-type="fig" rid="F9">Fig. 37</xref>)), small patch on pronotum postero-dorsally, elongate patch on mesopleuron antero-dorsally, patch on border of propodeum and metapleuron, small patch near tegula, axilla, lateral patch on metanotum, elongate apical patch on femora, fore femur largely ventrally and elongate basal patch on fore and middle tibiae and outer side of fore tibia subapically largely; metasoma orange red; inner side of fore femur and tibia brown; tarsi largely, veins and pterostigma, dark brown; fore coxa densely silvery setose; first submarginal cell apically, marginal cell and second and third submarginal cells of fore wing dark brown, area below it brown and remainder largely subhyaline (<xref ref-type="fig" rid="F9">Fig. 35</xref>).</p><p><italic>Male</italic>. Unknown.</p></tp:treatment-sec><tp:treatment-sec sec-type="Distribution"><title>Distribution.</title><p>Indonesia (Sumatra).</p></tp:treatment-sec><tp:treatment-sec sec-type="Etymology"><title>Etymology.</title><p>Named in honour of one of the collectors, Yvonne van Nierop (Leiden) for all her collecting efforts in N. Sumatra.</p></tp:treatment-sec><tp:treatment-sec><!--Section generated to contain objects referenced in tp:taxon-treatment.--><fig id="F8" position="float" orientation="portrait"><label>Figures 33–34.</label><caption><p><italic><tp:taxon-name>Parasapyga yvonnae</tp:taxon-name></italic> sp. n., holotype, female. <bold>33</bold> habitus dorsal <bold>34</bold> habitus lateral.</p></caption><graphic xmlns:xlink="http://www.w3.org/1999/xlink" xlink:href="ZooKeys-369-061-g008.jpg" position="float" orientation="portrait" xlink:type="simple"/></fig><fig id="F9" position="float" orientation="portrait"><label>Figures 35–43.</label><caption><p><italic><tp:taxon-name>Parasapyga yvonnae</tp:taxon-name></italic> sp. n., holotype, female. <bold>35</bold> wings <bold>36</bold> mesosoma dorsal <bold>37</bold> mesosoma lateral <bold>38</bold> antenna lateral <bold>39</bold> hind leg lateral <bold>40</bold> apex of ovipositor lateral <bold>41</bold> head anterior <bold>42</bold> head dorsal <bold>43</bold> head lateral.</p></caption><graphic xmlns:xlink="http://www.w3.org/1999/xlink" xlink:href="ZooKeys-369-061-g009.jpg" position="float" orientation="portrait" xlink:type="simple"/></fig></tp:treatment-sec></tp:taxon-treatment>
